# Supplementary material for: Organization of services for severe chronic Noncommunicable diseases at first-level hospitals in nine lower-income countries: Results from a Baseline assessment of PEN-Plus initiation
Source: PLOS Glob Public Health. 2025 May 5;5(5):e0004552. doi: 10.1371/journal.pgph.0004552 (PMC12052158; doi:10.1371/journal.pgph.0004552)
Supplement: S1 Data — (XLSX) [file pgph.0004552.s002.xlsx]

## Sheet: Hospital Data
Record ID	Rheumatic heart disease is managed here	Heart failure is managed here	Congenital heart disease is managed here	Severe hypertension is managed here	Stroke is managed here	Type 1 diabetes is managed here	Type 2 diabetes is managed here	Sickle cell disease is managed here	Chronic kidney disease (CKD) is managed here	Chronic respiratory disease is managed here	Chronic liver disease is managed here	Epilepsy is managed here	Chronic cancers, including breast cancer and chronic myeloid leukemia (CML), are	Palliative care, including for advanced malignancies, is managed here	Please use the following options to describe this clinic.	Please specify	Please specify	Are NCD patients seen in a designated physical space?	When is this clinic open?	Is there a room with auditory and visual privacy available for NCD patient consu	Please specify	traveltime	How is the clinic staffed?	Are patients formally enrolled or registered into care in this clinic?	Does this facility have an established definition or criteria for NCD patients c	Please describe	Is there a system in place at this facility to identify patients who have missed	Please describe	Is there a system in place at this facility to contact patients who have missed	Please describe	Are NCD-related community education materials available at this facility?	Please list all NCD-related community education materials.	Please list all guidelines or clinical aids used at this clinic to manage NCD co	Are NCD-related educational materials available to patients at this facility?	Please list all NCD-related materials available to patients.	Is hypertension screening currently available at this clinic?	Does this facility receive NCD-related referrals from screening and/or surveilla	Are inpatients with newly identified NCD conditions transferred to this clinic f	Does this facility receive patients with NCDs referred from other health facilit	Do you receive medical records for transferred patients?	Does this facility receive NCD-related referrals from screening and/or surveilla	Is any diagnostic testing for sickle cell available at this clinic?	Is this activity provided elsewhere at this facility?	Does this facility have an established definition or criteria for NCD patients c	Are patients with type 1 diabetes provided with supplies for home management (e.	Please list supplies provided to patients for home use.	Is social support available to NCD patients at this facility?	Please describe social support activities currently available.	Please describe social support activities currently available.
4	0	0	0	1	0	1	1	1	0	0	0	0	0	1	General OPD with teams or subclinic	HIV/ART and HTN/DM clinics		1	Select days	Auditory and Visual	HIV - Monday to Thursday, HTN/DM - Fridays	120	Same people every day	1	1	Adapted the HIV program definition	1	Community visits by The Africa Community Centre for Social Sustainability (ACCESS) NCD program	1	Borrow HIV clinic telephone if it has airtime. There is no phone dedicated to NCD patients. Expert patients in the community update the nurses about the very sick ones that need help but cannot make it to hospital.	0		HTN/DM management algorithms provided by ACCESS NCD program. These were provided to aid HIV-NCD integration.	0		1	1	1	1	1	1	0	1	1	0		1	Health educator receives patients who need counseling for drug adherence. Social worker's desk is also available for NCD patients.	Health educator receives patients who need counseling for drug adherence. Social worker's desk is also available for NCD patients.
5	1	1	0	1	1	1	1	1	0	1	1	1	0	1	General OPD with teams or subclinic	Gyn clinic - Monday, SCD and Surgical OPD - Tuesday, HTN/DM - Thursdays		1	Every day	Auditory and Visual		40	Same people every day	1	0		0		0		0		Diabetes Mellitus clinical aids	0		1	1	1	1	1	1	1		0	0		1	Community outreach initiatives by public health nurse, health educator and medical social worker	Community outreach initiatives by public health nurse, health educator and medical social worker
9	1	1	0	1	1	1	1	0	0	1	0	1	0	1	General OPD with teams or subclinic	With internist involvement		1	Select days	Auditory and Visual	5 days per week (Monday to Friday) for 8 hours	45	Same people every day	1	1	for HTN & DM Patients there is a definition for lost to follow up on the registry but not for other NCD cases. The definition for Lost to follow up: If the patient do not report for more than 28 days after last appointment	1	There is a registry at the liaison office to identify patients with follow up and who missed follow up but no intervention is taken accordingly	0		0		National NCD protocol, ESTG, they have Job aids printed from the national protocol, Cardiovascular risk assessment	0		1	0	1	1		0	0	0	1	0		0
10	1	1	1	0	1	1	1	0	1	1	1	1	0	1				1	Select days	No privacy	Monday to Friday working hours - if patient come on weekend, they will be seen at emergency even for medication refill	95	Facility staff rotate through	1	0		0		0		0		National NCD guideline, Standard treatment Guideline As Job aid - > They do have cardiovascular risk assessment (not in practice currently), list of anti-hypertensive medications posted	1	There are leaflets for patient education on Hypertension and Diabetes	1	0	0	1	0	0			0	0		1	Limited support for those with no family member and with no social support	Limited support for those with no family member and with no social support
11	0	1	0	1	1	0	1	1	0	0	1	1	0	0	General OPD			0	Every day	No privacy		120	Same people every day	0	0		0		0		1	Diet list for diabetic and HTN patients	National guidelines	0		0	0	0	1	0	0	1		0	0		0
12	1	1	0	1	1	1	1	1	1	0	1	0	0	0	Specialized Clinic			1	Every day	No privacy		300	Same people every day	1	1	When a patients discontinue his/her visit to the clinic for three (3) month is considered lost of Follow up.	1	our databased sysytem manage my the MAQ Coordinator and the Patients Follow up Register.	1	The are contacted through their contact Number provided during Enrollement in the Patients Register, chart and databased			National Guidelines and WHO guidelines			1	1	1	1	1	1	1		1
15	0	0	0	0	0	1	0	0	0	0	0	0	0	0	General OPD			0	Every day	No privacy		45	Same people every day	0	0		0		0							1	1	0	1	0	1	0	0	0
16	0	1	1	1	1	1	1	0	0	1	1	0	0	0	General OPD with teams or subclinic	NCD clinic		1	Select days	Auditory and Visual	Once in 2 months	45	Same people every day	1	1	Follow up through appointment dates fail to come in 2 months consecutive follow up list is considered a lost to follow up	1	Register checking	1	Ohone calls	0		Handout NCD clinic materials, Edliz	1	Handout with health education on diet and medication adheres, television	1	1	1	1	1	1	0	0	1	1	syringes, needles	1	health education, social groups	health education, social groups
17	1	1	0	1	1	1	1	0	0	1	0	1	0	1	General OPD			1	Every day	Auditory and Visual		180	Facility staff rotate through	1	0		0		0		0		Edlin	0		1	0	1	1	1	0	0	0	0	1	syringes	0
18	0	1	0	1	0	1	1	0	0	1	0	1	0	0	General OPD			1	Select days	Auditory and Visual	Monday to Friday from 07:00 to 15:00	90	Facility staff rotate through	1	0		0		0		1	Pamphlets; posters (exclusively for HTN and Diabetes)	â¢ Algorithm for TB screening in adults and children â¥ 10 Years with advanced HIV disease â¢ HIV testing algorithm for rapid test â¢ Algorithm for HIV in adults and adolescents â¢ Algorithm for Rapid HIV Test Â½ Uni-Gold â¢ Algorithm for Risk Behavior Assessment â¢ Algorithm for antihypertensive side effects â¢ Algorithm for testing criteria for Diabetes Mellitus and Pre-Diabetes Mellitu…	1	Pamphlets; posters (exclusively for HTN and Diabetes)	1	0	1	1	1	0	0	0	0	0		1	Psychosocial Counseling (mid-level psychiatry and psychology): available for HIV/for treatment adherence	Psychosocial Counseling (mid-level psychiatry and psychology): available for HIV/for treatment adherence
19	1	1	1	1	1	1	1	0	1	1	1	1	0	0	General OPD with teams or subclinic			1	Select days	Auditory and Visual	Sunday to Friday	120	Same people every day	1	0		0		0		1	Posters		1	Posters and Pamphelt	1	0	1	1		0	0	0	0	0		0
20	0	1	1	1	1	1	1	1	1	1	1	1	0	0	General OPD with teams or subclinic			1	Select days	Visual	Sunday to Friday	60	Facility staff rotate through	1	0		0		0		0		PEN Protocol	0		1	0	1	1	1	0	1		0	0		1	Free medicines and treatment (as per government's proposal),	Free medicines and treatment (as per government's proposal),
21	0	0	0	1	0	1	1	1	0	1	0	1	0	0	General OPD with teams or subclinic			0	Select days	Auditory and Visual		20	Facility staff rotate through	1	1	Defaulter tracing diary	1	Defaulter tracing diary	1	Defaulter tracing diary, hospital phone						1	1	1	1	1	1			1
22	1	1	1	1	1	1	1	1	1	1	1	1	0	0	General OPD			1	Select days	Visual	Monday, Tuesday, Wednesday, Thursday and Friday	15	Same people every day	1	1	90 days last scheduled visit	1	Through Record diary bookings	1	Through Community health workers	0		DKA, HTN, asthma, SCD	0		1	0	1	0		0	1		1	0		0
23	1	1	1	1	1	1	1	1	1	1	0	1	1	1	General OPD with teams or subclinic	n/a		1	Every day	Auditory and Visual		60	Same people every day	1	0		0		1	Using the community health workers that follow up the patients.	0		NCD training modules	0		1	1	1	1	1	1	1		0	0		0
24	0	0	0	1	1	1	1	1	0	1	0	1	0	0	General OPD			1	Select days	Auditory and Visual	Every Thursday	120	Same people every day	1	0		1	Using register to find patients who missed and enlist them and take their contact details	1	Telephone tracing using patients phone numbers., physical tracing using physical recorded location	0		1.D hypertension management guidelines 2.DM guideline treatment	0		1	1	1	1	1	1	0	0	0	0		0
[truncated: 301 more columns]

## Sheet: Clinic Data
Record ID	Is ultrasound equipment with cardiac probes available at this facility?	Is this equipment/test functional today?	Is ultrasound equipment with abdominal probes available at this facility?	Is this equipment/test functional today?	Are beta-blockers generally available at this facility?	Is this medication currently stocked?	In the last 3 months, were beta-blockers:	Is warfarin generally available at this facility?	Is this medication currently stocked?	In the last 3 months, was warfarin:	Is coagulation (prothrombin time (PT)/INR) testing available at this facility?	Are angiotensin-converting enzyme (ACE) inhibitors generally available at this f	Is this medication currently stocked?	In the last 3 months, were ACE inhibitors:	Is this equipment/test functional today?	Is aspirin generally available at this facility?	Is this medication currently stocked?	In the last 3 months, was aspirin:	Is blood glucose testing available at this facility?	Is this equipment/test functional today?	Is hemoglobin A1c testing available at this facility?	Is this equipment/test functional today?	Is urine ketone testing available at this facility?	Is this equipment/test functional today?	Is monofilament testing available at this facility?	Is metformin generally available at this facility?	Is this medication currently stocked?	In the last 3 months, was metformin:	Are sulfonylureas generally available at this facility?	Is this medication currently stocked?	In the last 3 months, were sulfonylureas:	Is short-acting insulin generally available at this facility?	Is this medication currently stocked?	In the last 3 months, was short-acting insulin:	Is intermediate-acting insulin generally available at this facility?	Is this medication currently stocked?	In the last 3 months, was intermediate-acting insulin:	Is long-acting insulin generally available at this facility?	Is this medication currently stocked?	In the last 3 months, was long-acting insulin:	Is hydroxyurea generally available at this facility?	Is this medication currently stocked?	In the last 3 months, was hydroxyurea:	Is penicillin V potassium (VK) generally available at this facility?	Is this medication currently stocked?	In the last 3 months, was penicillin V potassium (VK):	Are prophylactic antibiotics generally available at this facility?	Is this medication currently stocked?	In the last 3 months, were prophylactic antibiotics:
7	0		1	1	1	1	2	0		4	0	1	1	2		1	1	2	1	1	0		0		0	1	1	2	1	1	2	1	1	2	1	1	2	0		4	0		4	1	1	2	1	1	1
8	0		1	1	1	1	1	1	1	1	1	1	1	2	1	1	1	1	1	1	0		1	1	0	1	1	2	1	1	2	0		3	0		3	0		3	1	1	1	0		3	1	1	1
15	0		1	1	1	1	3	0		4	1	1	1	1	1	1	1	1	1	0	0				0	1	1	1	1	1	1	1	1	1	0		3	0		3	0		4	1	1	1	1	1	1
16	0		1	1	1	1	1	0		4	0	1	1	1		1	1	1	1	1	0		1	1	0	1	1	1	1	1	1	1	1	1	1	1	1	1	1	1				0		4	1	1	2
17	0		1	0	0		2	0		4	0	1	1			1	1	1	1	1	0		1	1	0	1	1	1	1	1	1	1	1	1	1	1	1	1	0	2				1	1	1	1	1	1
18	0		1	1	1	1	1	0		4	0	1	1	1		1	1	1	1	1	0		1	1	0	1	1	1	1	1	1	0		4	0		4	0		4	0		4	1	1	1	1	1	1
19	0		1	1	1	0	1	1	0		1	1	0	1	0	1	0	1	1	1	0		1	1	0	1	0	1	1	0	1	1	0	1	1	0	1	0		1	1	0		1	0	1	1	0
22					1	0		1	1		0	1	1			1	1		1	1	0					1	1		1	1		1	1		1	1		1	0		0			1	0		0
23	0		0		0			0			0	1	1			1	1		1	0	0				0	0			0			1	1		0			0			0			0			0
24	0		0		0		3	0		4	0	1	1	2		0		4	1	1	1	1	1	1	0	1	1	2	1	1	1	1	1	1	1	1	2	0		3	0		4	0		3	1	1	2
25	0		0		0		3	0		3	0	1	1	2		0		3	1	0	1	0	1	1	0	1	1	2	1	1	1	1	1	1	1	1	2	0		3	0		4	0		3	1	1	2
26	1	1	1	1	1	1	1	1	1	1	1	1	1	1	1	1	1	1	1	1	1	1	1	1	0	1	1	1	1	1	1	1	1	2	1	1	2	1	1	2	0		3	0		4	1	1	1
27	0		1	1	1	1	1	1	1	1	1	1	1	1	1	1	1	1	1	1	1	1	1	1	0	1	1	1	0		4	1	1	1	1	1	1	1	1	2	1	1	1	0		4	1	1	1
28	1	0	1	1	1	1	2	1	0	3	0	1	1	2		1	1	1	1	1	0		1	1	0	1	1	3	1	1	3	0		3	0		4	1	0	3	0		4	0		3	0		3
29	0		1	1	1	1	1	0		3	1	0		3	0	0		3	1	1	1	0	1	1	0	1	1	1	1	1	1	1	1	1	1	1	1	1	1	1	0		4	1	1	1	1	1	1
30	0		1	1	1	1	1	0		4	0	1	1	2		0		4	1	1	0		1	1	0	1	1	1	1	1	1	1	1	1	1	0	1	1	0	1	0		4	0		4	0		4
[truncated: 129 more columns]
